# Supplementary material for: Efficacy of LaAg Vaccine Associated with Saponin Against Leishmania amazonensis Infection
Source: Vaccines (Basel). 2025 Jan 27;13(2):129. doi: 10.3390/vaccines13020129 (PMC11861163; doi:10.3390/vaccines13020129)
Supplement: Supplementary file 1 [file vaccines-13-00129-s001.zip]

Archive with 3 entries (2 files):
- vaccines-3185473-supplementary/Supplementar/
- vaccines-3185473-supplementary/Supplementar/Figure S1.pdf
- vaccines-3185473-supplementary/Supplementar/Figure S2.pdf
